# Supplementary material for: Carbazole Derivatives Binding to Bcl-2 Promoter Sequence G-quadruplex
Source: Pharmaceuticals (Basel). 2024 Jul 9;17(7):912. doi: 10.3390/ph17070912 (PMC11279778; doi:10.3390/ph17070912)
Supplement: Supplementary file 1 [file pharmaceuticals-17-00912-s001.zip]

Archive with 1 entries (1 files):
- pharmaceuticals-2994189-supplementary.pdf
